# Supplementary material for: Comparative Genomic Analyses of the Genus Photobacterium Illuminate Biosynthetic Gene Clusters Associated with Antagonism
Source: Int J Mol Sci. 2022 Aug 26;23(17):9712. doi: 10.3390/ijms23179712 (PMC9456166; doi:10.3390/ijms23179712)
Supplement: Supplementary file 1 [file ijms-23-09712-s001.zip]

Archive with 1 entries (1 files):
- ijms-1860717-supplementary.pdf
